# Supplementary material for: A data-driven crop model for maize yield prediction
Source: Commun Biol. 2023 Apr 21;6:439. doi: 10.1038/s42003-023-04833-y (PMC10121691; doi:10.1038/s42003-023-04833-y)
Supplement: Supplementary file 3 — Supplementary Data 1 [file 42003_2023_4833_MOESM3_ESM.xlsx]

## Sheet: Figure 2
Year	Obseved	Training
1981	6.31	6.31
1982	6.35	6.35
1983	4.51	4.62
1984	6.01	6.01
1985	6.68	6.67
1986	6.88	6.89
1987	6.92	6.91
1988	4.87	4.92
1989	6.51	6.5
1990	6.76	6.76
1991	6.13	6.17
1992	7.38	7.33
1993	5.79	6.09
1994	7.82	7.69
1995	6.46	6.47
1996	7.28	7.25
1997	7.23	7.2
1998	7.71	7.68
1999	7.48	7.46
2000	8.03	7.96
2001	7.95	7.94
2002	7.1	7.08
2003	7.9	7.74
2004	9.14	9.04
2005	8.36	8.32
2006	8.52	8.47
2007	8.58	8.53
2008	8.88	8.84
2009	9.86	9.64
2010	8.88	8.87
2011	8.52	8.53
2012	6.69	7.14
2013	9.47	9.28
2014	10.23	10.14
2015	10.05	9.97
2016	10.41	10.34
2017	10.58	10.47
2018	10.73	10.66
2019	10.17	10.16
2020	10.34	10.17

## Sheet: Figure 3
State	Benchmark	Train	Test
IL	1.33	0.79	1.13
IN	1.38	0.86	1.07
IA	0.94	0.8	1.1
KS	2.84	0.86	1.49
KY	1.59	0.87	0.96
MI	1.45	0.69	1.23
MN	0.91	0.8	1.12
MO	1.9	1.09	1.14
NE	1.61	0.87	1.48
ND	1.04	0.76	1.03
OH	1.15	0.83	0.98
SD	1.34	0.79	1.26
WI	1.19	0.82	1.41

## Sheet: Figure 4
Year	Benchmark	Train	Test
1981	1.2	0.701	1.08
1982	1.48	0.824	1.31
1983	2.27	0.998	1.29
1984	0.84	0.706	1.03
1985	0.78	0.465	1.12
1986	0.68	0.507	1.17
1987	1.62	0.417	1.3
1988	2.94	0.546	1.21
1989	1.55	0.55	1.15
1990	0.88	0.712	0.85
1991	1.84	0.587	0.91
1992	2.36	0.481	0.98
1993	2.95	1.463	2.04
1994	2.62	0.694	1.08
1995	1.74	0.576	0.86
1996	1.08	0.667	1.12
1997	0.81	0.44	1.15
1998	0.81	0.715	1.25
1999	0.86	0.726	0.97
2000	0.92	0.634	1.15
2001	1.15	0.672	0.98
2002	1.53	0.763	1.31
2003	1.04	0.851	0.96
2004	1.42	0.816	1.16
2005	1.41	0.522	1.33
2006	0.94	0.661	1.09
2007	0.98	0.546	1.16
2008	0.79	0.698	0.78
2009	1.26	0.905	0.94
2010	1.13	0.733	0.86
2011	1.57	0.54	0.65
2012	2.81	1.247	1.57
2013	1.65	0.738	0.94
2014	1.88	0.858	1.45
2015	1.58	0.716	1.55
2016	1.61	0.685	1.27
2017	1.84	0.907	1.08
2018	2.49	0.674	1.43
2019	2.01	0.778	1.48
2020	2.55	0.847	1.45

## Sheet: Figure 6
Year	Observed	Unknown Weather	Known Weather
1981	6.31	6.31	6.31
1982	6.35	6.35	7.22
1983	4.51	4.52	5.67
1984	6.01	6.03	7.54
1985	6.68	6.71	7.64
1986	6.88	6.92	7.97
1987	6.92	6.97	7.91
1988	4.87	4.9	6.3
1989	6.51	6.57	7.81
1990	6.76	6.82	9.14
1991	6.13	6.19	8.29
1992	7.38	7.46	9.2
1993	5.79	5.89	8.31
1994	7.82	7.95	9.21
1995	6.46	6.58	8.66
1996	7.28	7.42	8.75
1997	7.23	7.37	9.02
1998	7.71	7.88	9.63
1999	7.48	7.64	9.39
2000	8.03	8.22	9.45
2001	7.95	8.15	9.93
2002	7.1	7.29	9.05
2003	7.9	8.13	10.01
2004	9.14	9.43	10.49
2005	8.36	8.66	9.88
2006	8.52	8.81	10.03
2007	8.58	8.91	10.5
2008	8.88	9.19	10.07
2009	9.86	10.25	11.21
2010	8.88	9.25	10.71
2011	8.52	8.9	10.36
2012	6.69	6.96	9.07
2013	9.47	9.84	11.37
2014	10.23	10.65	11.73
2015	10.05	10.38	11.83
2016	10.41	10.84	11.9
2017	10.58	10.94	12.2
2018	10.73	11.14	12.18
2019	10.17	10.61	12.14
2020	10.34	10.72	11.71
